# Supplementary material for: Perceived Social Support, Study-Related Stress, and Depressive Symptoms in Saudi Medical Students: A Cross-Sectional Study
Source: Healthcare (Basel). 2026 Jun 23;14(13):1816. doi: 10.3390/healthcare14131816 (PMC13360849; doi:10.3390/healthcare14131816)
Supplement: Supplementary file 1 [file healthcare-14-01816-s001.zip]

Archive with 1 entries (1 files):
- healthcare-4303434-supplementary.pdf
